# Supplementary material for: Survey on the Global Technological Status for Forecasting the Industrialization Timeline of Cultured Meat
Source: Foods. 2025 Dec 9;14(24):4222. doi: 10.3390/foods14244222 (PMC12732247; doi:10.3390/foods14244222)
Supplement: Supplementary file 1 [file foods-14-04222-s001.zip]

Archive with 1 entries (1 files):
- foods-4002888-supplementary.pdf
